# Supplementary material for: Factors associated with hindering the acceptance of HPV vaccination among caregivers - A cross-sectional study in Argentina
Source: PLoS One. 2020 Mar 10;15(3):e0229793. doi: 10.1371/journal.pone.0229793 (PMC7064251; doi:10.1371/journal.pone.0229793)
Supplement: S1 Table — (XLS) [file pone.0229793.s001.xls]

## Sheet: data
id	school_recod	tutor	sex	age	edu_level	ocuprecod	religion_pract	Type_relig	hpv_know	cancer_history	ped_recom	nurse_recom	teach_recom	hpv_uptak	other_vac	strat	pond	revnoprevccu	revvacnoseg	revrelignoperm	revflianorec	reventornovac	revescapadesic	revnoesforzvac	revnosegrecib	revdifaplicvac	revperjpase	vacbenef	ccugrave	vacefccu	incentivavac	perspvac	posiblevac	sipropvac	intenciónvac
1	12	1	0	37	2	0	1	1	0	0	1	1	0	0	1	0.33532	2.98222	1	5	3	3	3	3	1	3	3	3	5	5	5	4	3	5	5	5
2	12	1	0	26	3	1	1	1	1	0	0	0	0	0	1	0.33532	2.98222	2	4	4	4	4	4	4	4	4	2	5	4	4	4	2	4	4	4
3	12	3	0	57	3	2	1	0	1	0	1	1	0	1	1	0.33532	2.98222	5	5	5	5	5	5	5	5	5	5	5	5	5	5	5	5	5	5
4	12	1	0	45	2	3	1	1	1	0	0	0	0	0	0	0.33532	2.98222	3	4	5	5	5	5	3	5	2	2	3	5	5	4	4	4	4	5
5	12	1	0	44	3		1	1	1	0	1	1	0	1	1	0.33532	2.98222	1	2	4	4	4	4	4	4	4	4	5	5	5	4	4	4	5	5
6	12	1	0	48	2		1	1	1	0	1	1	0	1	1	0.33532	2.98222	4	4	5	4	4	4	4	3	5	5	5	4	4	4	3	4	4	4
7	12	1	0	39	3	1	1	1	1	1	0	0	1	1	1	0.33532	2.98222	2	3	4	4	4	4	4	4	4	4	5	5	4	4	2	5	5	5
8	12	1	0	31	2		0		1	1	1	0	1	1	1	0.33532	2.98222	4	4	3	5	5	5	5	5	5	5	5	5	5	5	5	5	1	5
9	12	2	1	41	3	0	1	0	1	0	1	0	0	0	0	0.33532	2.98222	4	4	4	4	4	4	4	4	2	4	4	4	4	4	4	4	4	4
10	12	1	0	41	3	0	1	0	1	0	1	0	1	0	1	0.33532	2.98222	2	2	4	3	3	4	2	4	4	4	4	4	2	4	3	4	4	3
11	12	2	1	44	2	0	1	1	1	0	1	1	0	1	1	0.33532	2.98222	3	3	3	3	3	4	4	4	4	4	5	5	3	3	3	1	2	4
12	12	1	0	33	3	0	0		1	0	0	0	0	0	1	0.33532	2.98222	3	3	3	4	4	4	3	2	1	1	5	5	3	5	5	3	4	5
13	12	1	0	36	3		1	0	1	0	0	0	0	0	1	0.33532	2.98222	5	5	5	5	5	5	5	5	5	1	5	1	1	5	1	5	5	5
14	12	1	0	46	2		1	0	1	0	0	0	0	0	1	0.33532	2.98222	3	4	5	3	3	4	4	5	4	4	5	5	3	3	4	5	4	4
15	12	1	0	29	2		0	0	0	1	1	1	1	1	1	0.33532	2.98222	4	4	4	2	4	4	4	4	5	2	5	4	4	4	4	4	5	5
16	12	1	0	39	1	0	1	1	1	0	1	1	0	1	1	0.33532	2.98222	2	3	4	3	3	4	4	3	4	4	5	4	4	4	4	4	3	4
17	18	2	1	44	3	0	1	0	1	0	1	1	0	1	1	0.271032	3.6896	4	4	4	4	4	4	4	4	4	4	5	5	4	4	4	4	4	4
18	18	1	0	34	3	0	1	0	1	0	0	0	0	0	1	0.271032	3.6896	4	5	5	5	5	4	5	4	4	1	5	5	4	3	4	5	4	5
19	18	1	0	44	3	2	1	0	1	0	1	1	0	1	1	0.271032	3.6896	2	3	5	5	2	5	5	3	5	5	5	4	3	4	4	4	4	4
20	18	2	1	47	2	2	1	0	1	0	1	0	0	0	0	0.271032	3.6896	3	3	5	5	3	4	4	4	2	4	4	4	3	4	4	4	2	5
21	18	1	0	37	2	0	1	0	1	1	1	1	0	1	1	0.271032	3.6896	1	3	5	5	3	5	5	5	5	2	5	5	5	5	5	5	5	5
22	18	1	0	51	3	1	1	0	1	0	1	0	0	1	1	0.271032	3.6896	4	4	4	4	4	5	5	4	4	5	4	4	4	5	5	5	4	5
23	18	1	0	46	3		1	0	1	0	1	0	0	1	1	0.271032	3.6896	5	1	5	5	5	5	5	5	1	5	5	5	5	5	5	5	5	5
24	18	1	0	35	3	3	1	0	1	1	1	1	0	1	1	0.271032	3.6896	1	4	5	5	5	4	4	4	4	5	5	4	3	4	5	5	4	5
25	18	1	0	36	2	0	1	0	1	0	1	0	0	1	1	0.271032	3.6896	3	3	4	4	4	5	5	5	5	2	4	4	4	4	4	5	4	4
26	18	1	0	41	3	0	1	0	1	0	1	1	0	1	1	0.271032	3.6896	5	5	5	4	4	5	5	5	5	5	5	5	5	5	4	5	5	5
27	18	1	0	33	3	0	1	0	1	0	0	1	0	0	1	0.271032	3.6896	3	2	3	2	2	2	3	2	3	3	4	4	3	3	2	3	3	3
28	18	1	0	40	2	0	1	0	1	0	1	1	1	1	1	0.271032	3.6896	5	5	5	2	1	5	5	5	5	3	5	5	5	4	3	5	5	5
29	18	1	0	45	3		1	0	1	0	1	0	0	1	1	0.271032	3.6896	2	2	3	3	2	3	5	2	2	2	4	4	4	4	4	4	4	4
30	18	1	0	45	3	0	1	0	1	0	1	1	0	1	1	0.271032	3.6896	4	3	5	3	4	4	2	3	4	5	5	5	4	4	3	4	4	4
31	33	1	0	45	2		1	0	1	0	1	1	1	1	1	0.271032	3.6896	1	1	5	1	5	5	5	5	1	5	5	5	5	5	5	5	5	5
32	33	1	0	42	2	0	1	1	1	0	1	1	0	1	0	0.271032	3.6896	4	4	4	4	4	5	4	4	3	4	5	4	4	4	4	4	4	5
33	33	1	0	38	3		1	0	1	0	1	0	0	1	1	0.271032	3.6896	3	3	4	4	4	4	4	4	2	4	4	4	3	4	4	4	4	4
34	33	1	0	50	3	0	1	1	1	1	1	0	0	0	0	0.271032	3.6896	2	4	5	5	3	5	5	5	5	5	4	5	4	4	4	4	4	5
35	33	2	1	52	3	2	1	1	1	0	0	0	0	0	1	0.271032	3.6896	3	3	5	5	3	5	4	5	5	4	5	5	3	5	3	5	3	4
36	33	1	0	43	3	2	1	0	1	0	1	1	0	1	1	0.271032	3.6896	1	4	1	1	3	1	4	3	4	4	5	5	5	5	5	5	4	4
37	33	1	0	44	3	0	1	0	1	1	0	0	0	0	1	0.271032	3.6896	2	4	5	3	4	4	4	4	4	4	5	5	4	3	3	4	5	4
38	33	1	0	42	3	0	1	0	1	0	1	0	0	1	0	0.271032	3.6896	1	5	5	5	5	5	5	5	5	5	5	5	5	5	4	4	4	5
39	33	1	0	39	3	0	0		1	0	1	0	0	0	1	0.271032	3.6896	2	4	5	5	5	5	5	5	1	5	5	5	5	4	4	2	5	5
40	33	1	0	40	3	1	1	0	1	1	1	0	0	1	1	0.271032	3.6896	4	4	4	4	2	3	4	4	4	4	4	5	4	4	4	4	5	5
41	33	1	0	40	3	1	1	0	1	0	1	1	0	0	1	0.271032	3.6896	1	4	4	4	4	4	4	4	2	5	5	5	4	4	5	5	5	5
42	33	1	0	47	3		1	0	1	0	1	0	0	1	1	0.271032	3.6896	4	4	4	4	4	4	4	4	4	4	5	4	4	4	4	4	4	4
43	33	1	0	36	3	2	1	0	1	0	1	0	0	1	1	0.271032	3.6896	4	4	4	4	4	4	4	4	4	4	5	5	4	4	4	4	4	4
44	33	2	1	54	3	0	1	0	1	0	1	0	0	1	1	0.271032	3.6896	4	4	5	5	4	4	4	4	4	4	5	5	5	2	5	5	5	5
45	33	1	0	41	3	2	1	0	1	1	1	0	0	1	1	0.271032	3.6896	5	4	5	5	5	5	5	5	5	5	5	5	4	5	5	5	5	5
46	33	1	0	36	3		1	0	1	0	1	1	0	1	1	0.271032	3.6896	2	2	4	5	5	2	5	4	4	5	5	4	5	5	5	5	5	5
47	33	1	0	31	3	1	1	1	1	0	1	1	0	1	1	0.271032	3.6896	2	2	5	5	4	4	4	2	4	2	2	4	3	4	4	4	4	4
48	41	2	1	42	3	2	1	0	1	1	1	1	1	1	1	0.271032	3.6896	5	5	5	5	5	5	5	5	5	5	5	5	5	5	5	5	5	5
49	41	1	0	47	3	3	1	0	1	1	0	1	1	0	1	0.271032	3.6896	4	4	4	4	4	4	1	4	2	1	5	5	5	5	5	5	5	5
50	41	1	0	36	2	2	1	1	1		1	1	0	1	1	0.271032	3.6896	3	3	5	4	3	4	4	3	3	3	5	4	3	4	3	4	3	5
51	41	1	0	49	2		1	0	1	1	1	0	0	0	1	0.271032	3.6896	3	3	3	2	3	3	3	3	2	3	3	4	3	4	3	4	4	4
52	41	2	1	33	2	1	1	0	1	0	1	0	0	1	1	0.271032	3.6896	3	3	5	5	4	4	4	3	5	1	5	5	5	5	5	5	5	5
53	41	1	0	47	3	2	1	0	1	1	1	1	0	1	1	0.271032	3.6896	4	4	5	4	4	4	4	3	4	4	5	4	5	4	4	4	3	4
54	41	2	1	44	2	0	1	1	1	0	1	1	0	1	1	0.271032	3.6896	3	3	3	3	3	4	4	4	4	4	5	5	3	3	3	1	2	4
55	41	1	0	32	2		1	1	1	0	1	1	0	1	1	0.271032	3.6896	4	4	5	5	4	4	4	4	4	4	5	4	4	5	4	5	4	4
56	41	1	0	30	2	3	1	0	1	0	1	1	0	1	1	0.271032	3.6896	3	3	4	5	3	3	4	4	4	3	5	4	3	4	3	4	4	5
57	41	1	0	39	2	0	1	1	1	0	1	1	1	1	1	0.271032	3.6896	2	4	4	4	4	4	4	4	4	3	4	3	4	4	4	4	4	4
58	41	1	0	33	3	2	1	0	1	0	1	0	0	1	1	0.271032	3.6896	3	3	3	3	3	4	3	3	4	2	5	3	3	4	5	3	3	4
59	41	1	0	39	3	1	1	0	1	0	1	1	0	1	1	0.271032	3.6896	3	3	5	4	5	5	5	4	4	4	5	5	5	4	5	5	3	5
60	41	1	0	53	3	2	1	0	1	0	0	0	0	1	1	0.271032	3.6896	3	3	4	4	4	4	4	4	4	4	5	5	5	5	5	5	5	5
61	41	1	0	33	3	0	1	1	1	0	0	0	0	0	1	0.271032	3.6896	3	3	3	4	4	4	3	2	1	1	5	5	3	5	5	3	4	5
62	41	1	0	42	3	2	1	0	1	0	1	0	0	1	1	0.271032	3.6896	4	5	5	5	5	5	5	5	5	5	5	5	3	5	5	5	5	5
63	48	1	0	36	3	2	1	0	1	0	0	0	0	0	1	0.303896	3.2906	5	5	5	5	5	5	5	5	5	1	5	1	1	5	1	5	5	5
64	48	1	0	46	2	3	1	0	1	0	0	0	0	0	1	0.303896	3.2906	3	4	5	3	3	4	4	5	4	4	5	5	3	3	4	5	4	4
65	48	1	0	54	1	0	1	0	0	0	1	0	0	1	0	0.303896	3.2906	3	3	3	3	2	3	3	3	3	1	5	5	3	3	3	5	5	5
66	48	1	0	40	2		1	0	1	0	1	1	0	1	1	0.303896	3.2906	4	4	4	5	4	4	5	4	4	4	5	5	5	5	5	5	5	5
67	48	1	0	44	3		1	1	1	0	0	0	0	1	1	0.303896	3.2906	1	3	4	4	4	1	4	4	4	3	3	4	4	4	4	4	4	4
68	48	1	0	40	3	1	1	0	1	0	1	0	0	0	1	0.303896	3.2906	5	5	4	5	4	4	1	2	2	2	5	5	5	2	4	5	4	5
69	48	1	0	43	3	2	1	0	1	0	0	0	0	0	1	0.303896	3.2906	4	3	4	4	4	4	4	4	4	4	4	4	4	4	4	4	4	4
70	48	1	0	30	2	0	1	0	1	0	1	1	0	1	1	0.303896	3.2906	1	4	5	5	3	5	4	5	5	2	4	5	5	5	3	5	4	5
71	48	2	1	33	2	1	1	0	0	0	0	0	0	0	1	0.303896	3.2906	3	3	4	1	3	5	5	5	5	1	5	5	3	5	3	5	5	5
72	48	1	0	30	3	0	1	0	1	0	1	1	1	1	1	0.303896	3.2906	5	4	4	4	4	5	5	4	4	4	5	4	5	4	4	4	5	5
73	48	1	0	39	1		1	0	1	0	0	0	0	1	1	0.303896	3.2906	3	3	3	1	2	4	1	1	4	1	5	5	5	5	5	5	5	4
74	48	1	0	39	2	4	1	0	1	0	1	1	0	1	1	0.303896	3.2906	1	2	1	1	1	3	2	1	1	1	5	5	4	5	5	5	4	5
75	48	1	0	40	3	3	1	0	1	0	1	1	0	1	1	0.303896	3.2906	5	1	5	2	5	5	5	5	5	5	5	5	5	5	5	5	5	5
76	48	1	0		1		1	1	1	0	1	1	1	1	1	0.303896	3.2906	1	1	3	3	4	1	4	1	1	3	3	5	5	3	3	5	1	5
77	48	2	1	42	2	1	1	0	1	0	1	1	1	1	1	0.303896	3.2906	4	4	4	4	4	4	4	4	4	4	5	5	4	5	5	4	4	4
78	48	1	0	47	3	2	1	0	1	0	1	1	0	1	1	0.303896	3.2906	2	4	5	4	3	4	4	4	4	4	5	4	4	4	4	5	5	4
79	48	2	1	51	2	0	1	0	1	0	1	1	0	1	1	0.303896	3.2906	5	4	5	4	5	5	5	5	5	5	5	5	4	5	5	5	5	5
80	73	2	1	36	1	0	1	0	1	1	0	0	0	0	1	0.33532	2.98222	2	2	3	3	1	1	2	2	1	2	5	5	4	4	4	5	4	4
81	73	1	0	32	2		1	0	1	0	0	0	1	0	1	0.33532	2.98222	1	4	4	4	4	4	4	4	4	2	5	4	4	4	5	4	4	4
82	73	1	0	39	1		1	0	1	0	1	1	1	1	1	0.33532	2.98222	2	3	1	2	1	4	5	5	5	5	3	5	3	5	5	5	4	5
83	73	1	0	44	1		0		0	0	0	0	0	0	1	0.33532	2.98222	3	3	4	5	4	5	5	3	5	1	5	4	3	5	5	5	5	5
84	73	1	0	29	3	2	0		1	0	1	1	0	1	1	0.33532	2.98222	4	5	5	5	5	4	5	4	5	5	5	5	4	5	4	4	4	5
85	73	1	0	27	1	3	1	1	1	0	0	0	0	1	1	0.33532	2.98222	2	3	5	4	3	4	5	5	5	3	5	5	4	4	4	4	5	5
86	73	2	1	47	3	0	1	1	1	0	1	1	0	1	1	0.33532	2.98222	1	5	5	2	2	4	4	4	4	2	5	5	5	4	4	4	4	4
87	73	1	0	32	2		1	0	1	0	1	1	0	1	1	0.33532	2.98222	2	3	3	3	3	4	4	4	4	2	4	5	4	4	3	4	4	4
88	73	3	0	43	1	0	1	1	1	0	1	1	0	1	1	0.33532	2.98222	2	3	3	3	3	4	4	1	4	2	5	4	4	4	4	4	4	4
89	73	2	1	32	3	1	1	0	1	0	1	1	0	1	1	0.33532	2.98222	5	5	5	5	5	5	5	5	5	5	5	5	4	4	4	4	5	5
90	73	1	0	30	2	3	1	1	1	0	0	0	0	0	1	0.33532	2.98222	4	3	4	3	4	5	5	2	4	4	4	4	4	4	4	4	4	4
91	73	1	0	38	2		1	0	1	0	1	1	1	1	1	0.33532	2.98222	1	4	1	5	4	5	5	5	5	5	5	5	5	5	3	5	5	5
92	73	1	0	42	2	1	1	0	1	0	1	1	0	0	1	0.33532	2.98222	1	1	5	4	4	4	4	4	2	4	5	5	5	5	5	4	4	5
93	73	1	0	34	2	3	1	0	1	0	1	1	1	1	1	0.33532	2.98222	3	4	4	4	3	1	4	4	4	3	5	5	5	5	5	5	5	5
94	73	1	0	40	1		1	1	0	0	0	0	0	0	1	0.33532	2.98222	4	4	2	3	3	3	4	2	5	5	4	4	2	1	1	4	4	4
95	117	1	0	30	2	0	1	0	1	0	1	0	1	1	1	0.271032	3.6896	4	4	4	4	4	4	4	4	4	4	5	4	4	4	4	5	4	4
96	117	1	0	36	1	1	1	0	1	0	1	1	0	1	1	0.271032	3.6896	2	2	4	2	2	3	2	2	2	2	5	4	4	4	4	4	3	4
97	117	3	0	68	2		1	1	1	0	1	0	1	1	1	0.271032	3.6896	3	4	4	3	4	4	4	4	4	2	4	4	4	3	3	4	4	4
98	117	1	0	40	1		1	0	1	0	1	0	0	1	1	0.271032	3.6896	3	3	4	4	4	4	4	4	4	4	5	5	3	5	5	5	4	5
99	117	1	0	32	2		0		1	0	1	1	0	1	1	0.271032	3.6896	5	3	5	4	4	4	4	3	2	5	3	5	4	5	3	5	4	5
100	117	1	0	28	2		1	1	1	0	1	1	0	1	1	0.271032	3.6896	4	3	5	4	4	4	4	3	2	5	3	5	4	5	3	5	4	5
101	117	3	0	50	1	3	1	0	1	0	1	1	1	1	1	0.271032	3.6896	5	5	5	5	5	5	5	5	5	5	5	5	5	5	4	5	4	5
102	117	1	0	40	2		0		1	0	1	1	0	1	1	0.271032	3.6896	4	3	4	4	4	4	4	3	2	5	3	5	4	5	3	5	4	5
103	117	1	0	34	1	0	1	0	1	0	1	1	1	1	1	0.271032	3.6896	4	3	5	4	4	4	4	3	3	1	5	5	5	5	3	5	4	5
104	117	3	0	21	2	3	1	0	1	0	0	1	0	1	1	0.271032	3.6896	5	5	2	2	5	5	2	5	2	5	4	4	4	1	4	4	4	1
105	117	1	0	37	1		1	1	1	0	1	1	0	1	1	0.271032	3.6896	5	3	5	2	4	2	4	3	2	3	5	5	4	5	3	5	4	5
106	117	1	0		2	0	1	0	0	0	0	1	1	1	1	0.271032	3.6896	5	3	3	5	5	1	5	5	1	2	5	5	4	5	5	5	5	5
107	117	1	0	37	1	0	1	0	0	0	1	1	1	1	1	0.271032	3.6896	2	2	5	2	5	2	5	5	5	5	5	5	4	4	4	4	4	4
108	117	1	0	42	1	2	1	0	0	0	0	0	0	0	1	0.271032	3.6896	5	3	5	5	4	4	4	2	2	3	5	5	4	5	3	5	4	5
109	117	1	0	39	2		0		1	0	0	0	1	0	0	0.271032	3.6896	5	3	5	5	5	5	5	3	5	3	5	5	5	5	3	5	5	5
110	117	1	0	43	3	0	1	1	1	0	1	0	0	1	1	0.271032	3.6896	3	3	5	4	4	4	4	5	5	5	5	4	4	4	4	4	5	4
111	117	1	0	34	2	0	0		1	0	1	0	0	0	1	0.271032	3.6896	1	3	5	1	1	5	3	3	1	1	5	4	2	5	5	5	5	5
112	117	2	1	66	2		1	0	0	0	1	1	1	1	1	0.271032	3.6896	1	3	5	5	4	4	4	4	4	4	5	5	5	2	5	5	4	4
113	117	1	0	44	2		1	0	0	0	1	1	1	1	1	0.271032	3.6896	1	2	4	1	4	4	3	2	4	4	4	5	5	4	4	4	5	5
114	117	1	0	44	1	0	1	0	1	1	0	0	0	0	1	0.271032	3.6896	1	2	4	4	4	4	5	4	2	3	5	5	5	5	5	5	5	5
115	117	1	0	34	1	0	0		1	1	1	0	1	1	1	0.271032	3.6896	1	2	4	1	5	4	4	4	4	4	5	4	3	5	5	5	5	5
116	117	1	0	31	2		1	0	1	0	1	1	1	1	1	0.271032	3.6896	1	3	5	5	5	5	5	5	5	5	5	4	5	5	5	5	1	5
117	117	1	0	37	2		1	0	1	0	0	0	0	0	1	0.271032	3.6896	1	2	1	5	1	1	1	2	1	1	5	5	5	5	5	5	5	5
118	117	1	0	50	1		1	0	1	0	1	1	1	1	1	0.271032	3.6896	3	3	3	5	5	1	5	5	5	4	5	5	5	1	5	5	5	5
119	117	1	0	42	2		1	0	1	1	1	1	0	1	1	0.271032	3.6896	1	3	1	2	1	3	3	3	2	2	5	5	5	5	5	5	5	5
120	168	1	0	41	2		1	0	1	0	0	1	0	0	1	0.271032	3.6896	1	4	2	2	1	2	4	1	1	2	5	5	4	5	5	5	5	5
121	168	2	1	40	2		1	0	1	0	0	1	0	1	1	0.271032	3.6896	3	3	4	4	4	4	4	4	2	4	4	4	3	4	4	4	4	4
122	168	1	0	33	3	0	1	0	1	0	1	0	0	1	1	0.271032	3.6896	2	4	4	4	4	4	4	4	4	4	5	4	4	4	4	5	5	5
123	168	1	0	49	3	2	1	1	1	1	1	1	1	0	0	0.271032	3.6896	1	4	4	3	4	1	4	4	1	1	5	4	5	5	5	5	5	5
124	168	1	0	35	1		0		1	0	1	1	0	1	1	0.271032	3.6896	2	4	4	4	2	2	2	2	3	2	5	5	4	4	4	4	4	3
125	168	1	0	33	3	2	1	0	1	1	1	1	0	1	0	0.271032	3.6896	4	4	4	4	4	4	4	4	2	4	4	4	4	5	4	4	4	5
126	168	1	0	35	3	0	1	0	1	0	0	1	0	0	1	0.271032	3.6896	4	4	4	4	4	4	4	4	4	1	5	5	4	5	5	5	5	5
127	168	2	1	42	3	2	1	0	1	0	0	0	0	0	1	0.271032	3.6896	3	3	5	5	4	4	5	3	2	5	5	5	4	4	3	5	5	4
128	168	1	0	31	3	0	1	0	1	1	1	0	0	1	1	0.271032	3.6896	5	5	5	5	5	5	5	5	5	1	5	4	5	5	5	5	5	5
129	168	1	0	34	2		1	1	1	0	1	1	0	1	1	0.271032	3.6896	3	4	4	3	3	5	5	5	5	3	5	5	5	5	3	5	3	4
130	168	1	0	48	2		1	0	1	0	1	1	0	1	1	0.271032	3.6896	2	4	4	4	4	4	4	4	4	4	4	4	4	4	4	4	4	4
131	168	1	0	29	3	2	1	0	1	0	1	1	0	1	1	0.271032	3.6896	4	3	4	4	1	4	4	4	5	5	5	5	3	5	5	5	5	5
132	168	1	0	47	2	0	1	0	1	1	0	0	0	0	1	0.271032	3.6896	2	4	3	2	4	4	4	4	2	2	5	5	4	4	4	4	4	4
133	168	1	0	33	1		1	0	1	0	0	1	1	1	1	0.271032	3.6896	2	2	2	2	1	2	1	2	1	1	4	4	4	4	5	5	4	5
134	168	1	0	38	2	3	1	0	1	0	1	0	0	1	1	0.271032	3.6896	2	1	5	5	4	5	5	5	5	5	5	5	5	4	4	4	4	4
135	168	2	1	51	3	0	1	0	1	0	1	0	0	1	1	0.271032	3.6896	5	5	5	5	5	5	5	5	5	5	5	5	5	5	5	5	5	5
136	168	1	0	41	3		1	0	1	0	1	0	0	1	1	0.271032	3.6896	2	4	4	4	4	4	4	4	4	4	5	4	4	3	4	4	4	4
137	168	1	0	41	1		1	0	1	0	1	1	1	1	1	0.271032	3.6896	2	2	4	1	2	2	2	4	2	4	4	5	4	5	5	4	4	4
138	168	1	0	44	3	0	1	0	1	0	1	1	1	1	1	0.271032	3.6896	4	3	4	4	4	4	4	4	4	4	5	5	3	4	5	5	5	5
139	168	1	0	38	3	2	1	0	1	0	1	0	1	0	1	0.271032	3.6896	4	3	4	3	2	3	4	5	4	3	5	4	4	4	3	4	4	4
140	315	1	0	29	3	2	1	0	1	0	1	1	1	1	1	0.271032	3.6896	2	4	3	3	3	2	4	4	4	3	5	4	4	4	4	4	5	5
141	315	1	0	41	3	1	1	0	1	0	0	0	0	0	0	0.271032	3.6896	2	3	4	4	4	5	4	5	5	4	5	5	5	4	3	5	5	5
142	315	1	0	39	2		1	0	1	0	1	1	0	1	1	0.271032	3.6896	1	3	2	5	5	1	5	5	5	5	5	5	5	5	5	5	5	5
143	315	1	0	41	2	2	1	0	1	0	1	1	0	0	1	0.271032	3.6896	2	3	5	5	4	5	2	2	5	5	4	4	3	4	4	3	3	5
144	315	1	0	47	3	2	1	0	1	0	1	0	1	1	1	0.271032	3.6896	4	4	4	4	5	4	4	4	4	3	4	1	5	4	4	5	4	5
145	315	1	0	41	3	2	1	0	1	0	1	0	0	1	1	0.271032	3.6896	3	4	4	1	4	4	4	4	4	4	5	5	5	4	4	5	5	5
146	315	1	0	39	2	0	1	0	1	0	0	0	1	1	1	0.271032	3.6896	3	1	4	4	4	2	1	2	4	1	5	5	5	5	5	5	5	5
147	315	1	0	44	1		1	1	0	0	0	0	0	0	1	0.271032	3.6896	1	1	1	1	1	3	1	1	1	1	5	5	5	5	5	5	5	5
148	315	1	0	38	2	4	1	1	1	0	1	1	1	1	1	0.271032	3.6896	5	3	4	4	4	4	4	4	4	2	5	4	4	5	3	4	5	4
149	315	1	0	42	2		1	0	1	0	1	0	0	1	1	0.271032	3.6896	1	4	4	3	3	4	4	3	3	4	4	4	5	3	3	5	5	5
150	315	1	0	37	3	0	0		1	0	1	1	0	1	0	0.271032	3.6896	5	5	5	5	5	5	5	5	4	3	5	4	5	4	5	5	4	5
151	315	1	0	47	3	2	1	1	1	0	1	0	1	1	1	0.271032	3.6896	4	4	4	4	4	4	4	4	4	5	5	5	5	5	5	5	5	5
152	315	1	0		2		1	1	1	0	1	0	0	1	1	0.271032	3.6896	5	2	5	5	5	5	5	2	5	2	5	5	5	5	5	5	1	4
153	315	1	0	39	2	0	1	0	1	0	0	0	1	1	1	0.271032	3.6896	3	1	4	4	4	2	1	2	4	1	5	5	5	5	5	5	5	5
154	315	2	1	34	3	0	1	0	1	0	1	1	1	1	1	0.271032	3.6896	3	3	5	5	3	5	2	2	5	5	5	5	3	4	3	4	4	4
155	343	2	1	39	2	1	1	0	0	1	0	0	0	0	0	0.424437	2.35606	1	5	4	4	1	1	2	4	2	1	5	5	1	5	5	3	4	5
156	343	1	0	28	1		0		0	0	0	0	0	0	1	0.424437	2.35606	3	4	3	2	3	3	5	5	2	1	4	4	5	5	5	5	5	5
157	343	2	1	42	2	0	1	1	1	1	0	0	0	0	1	0.424437	2.35606	3	4	4	5	4	4	5	4	4	4	3	5	5	4	5	5	5	5
158	343	1	0	35	1		1	0	1	0	1	1	0	1	1	0.424437	2.35606	1	4	4	2	3	2	2	2	2	2	5	4	4	4	4	4	4	4
159	343	1	0	41	3	2	1	0	1	0	0	0	1	0	0	0.424437	2.35606	1	1	3	1	1	3	5	3	1	1	5	5	5	5	3	5	5	5
160	343	1	0	31	2		1	1	1	0	1	1	1	1	1	0.424437	2.35606	3	3	3	2	2	3	3	3	3	3	5	4	3	4	4	3	5	4
161	343	1	0	47	3	0	1	1	1	0	0	0	0	0	1	0.424437	2.35606	1	3	4	4	4	4	4	5	2	1	5	3	3	4	5	5	5	5
162	343	1	0	34	2		1	1	0	0	0	0	0	0	1	0.424437	2.35606	1	4	4	4	4	4	4	4	4	1	5	5	5	5	3	5	5	5
163	343	1	0	36	1	4	1	0	1	0	1	1	1	1	1	0.424437	2.35606	4	4	5	4	4	2	4	4	5	4	5	4	4	5	4	4	5	5
164	343	1	0	35	2		1	0	1	0	1	1	1	1	1	0.424437	2.35606	5	5	5	5	5	5	5	5	5	1	5	5	5	5	5	5	5	5
165	343	1	0	36	3		1	1	1	0	0	0	1	1	1	0.424437	2.35606	3	2	5	3	2	3	2	2	3	5	5	3	3	3	3	4	4	3
166	343	1	0	37	1	0	1	0	1	0	0	0	1	0	1	0.424437	2.35606	1	5	5	5	1	1	5	5	5	5	5	5	5	5	5	5	5	5
167	343	1	0	40	3	3	1	0	1	0	1	1	0	1	1	0.424437	2.35606	5	1	5	2	5	5	5	5	5	5	5	5	5	5	5	5	5	5
168	343	1	0	32	2	0	1	0	1	0	0	1	1	0	1	0.424437	2.35606	4	4	4	4	4	4	4	4	2	4	5	4	5	4	4	5	4	5
169	343	2	1	38	2	1	1	0	1	0	1	1	0	1	1	0.424437	2.35606	4	3	4	4	5	4	5	4	5	5	4	4	4	5	4	4	5	5
170	343	1	0	29	2		1	0	1	0	1	1	1	1	1	0.424437	2.35606	4	4	4	4	4	4	4	3	4	1	5	5	5	5	5	5	5	5
171	343	1	0	38	3	2	1	1	1	1	1	1	1	1	1	0.424437	2.35606	5	4	4	5	5	5	5	4	2	4	5	5	5	4	5	4	4	5
172	400	1	0	36	2	2	1	1	1		1	1	0	1	1	0.303896	3.2906	3	3	5	4	3	4	4	3	3	3	5	4	3	4	3	4	3	5
173	400	1	0	37	3		1	0	1	0	1	1	1	1	1	0.303896	3.2906	1	1	4	4	4	2	4	1	4	4	5	4	5	5	5	4	5	5
174	400	1	0	45	3		1	0	1	0	1	0	0	1	1	0.303896	3.2906	5	5	5	5	5	5	5	5	5	5	5	5	5	4	5	2	5	5
175	400	2	1	39	1	1	1	0	1	1	0	1	1	1	1	0.303896	3.2906	5	5	5	5	5	5	5	5	5	5	5	5	5	5	5	5	5	5
176	400	1	0	45	3	2	1	0	1	1	1	1	0	1	1	0.303896	3.2906	4	5	5	5	5	5	5	5	5	5	5	5	5	5	5	5	5	5
177	400	1	0	31	2	0	0		1	0	1	0	0	1	1	0.303896	3.2906	4	5	5	4	2	5	5	5	5	1	5	5	5	5	4	5	5	5
178	400	1	0	38	2	0	1	0	1	0	1	1	1	1	1	0.303896	3.2906	1	3	1	1	3	3	3	3	4	2	5	5	5	5	5	5	5	5
179	400	1	0	39	2	0	1	1	1	1	1	1	1	1	1	0.303896	3.2906	1	5	5	5	5	5	5	5	1	1	5	5	5	5	5	5	5	5
180	400	1	0	42	2		1	0	1	0	1	1	0	1	1	0.303896	3.2906	5	5	5	5	2	5	5	5	5	1	5	5	5	5	5	5	5	5
181	400	2	1	42	2	0	0		1	0	0	0	0	0	0	0.303896	3.2906	4	4	4	4	4	4	4	4	4	4	5	4	3	4	4	4	4	4
182	400	1	0	38	3		1	0	1	0	1	1	1	1	1	0.303896	3.2906	4	4	5	4	4	5	5	5	5	5	5	5	4	4	4	5	5	5
183	400	1	0	35	3		1	0	1	0	1	1	1	1	1	0.303896	3.2906	3	3	5	5	3	3	5	5	3	3	5	5	3	5	5	5	5	5
184	400	1	0	34	2	0	1	1	0	0	0	0	0	0	1	0.303896	3.2906	1	4	4	4	4	4	4	4	4	1	5	5	5	5	3	5	5	5
185	400	1	0	35	1		1	0	1	0	1	1	0	1	1	0.303896	3.2906	1	4	4	2	3	2	2	2	2	2	5	4	4	4	4	4	4	4
186	400	1	0	34	3	0	1	0	1	0	0	0	0	0	1	0.303896	3.2906	4	5	5	5	5	4	5	4	4	1	5	5	4	3	4	5	4	5
187	400	1	0	35	2		1	0	1	0	1	1	1	1	1	0.303896	3.2906	5	5	5	5	5	5	5	5	5	1	5	5	5	5	5	5	5	5
188	423	1	0	32	2		1	0	0	0	0	0	0	1	0	0.33532	2.98222	4	4	4	4	4	4	4	4	1	1	5	5	5	5	5	5	5	5
189	423	1	0	36	2	0	1	0	1	0	0	1	0	1	1	0.33532	2.98222	5	5	5	5	5	5	5	5	5	5	5	5	5	5	5	4	4	5
190	423	1	0	33	3		1	1	1	0	1	1	0	1	1	0.33532	2.98222	3	2	2	2	2	2	4	4	3	3	5	4	4	4	4	4	4	4
191	423	3	0	65	1	4	1	0	1	0	1	1	0	1	1	0.33532	2.98222	1	1	4	4	4	2	4	1	4	4	5	4	5	5	5	4	5	5
192	423	1	0	31	2	0	0		1	0	1	1	0	1	1	0.33532	2.98222	3	3	5	5	3	3	5	5	5	1	5	5	4	5	5	5	5	5
193	423	1	0	31	2		1	0	1	0	1	1	1	1	1	0.33532	2.98222	4	4	4	4	4	4	4	4	4	4	4	4	4	4	4	4	4	4
194	423	1	0	34	1		1	0	1	0	1	1	1	1	1	0.33532	2.98222	4	1	5	4	4	5	5	5	5	5	5	5	5	5	5	5	4	2
195	423	1	0	35	2		1	0	1	0	1	1	0	1	1	0.33532	2.98222	3	3	3	3	3	3	5	3	5	4	5	5	5	4	4	4	5	5
196	423	1	0	30	2		1	0	1	0	1	1	0	1	1	0.33532	2.98222	3	3	4	5	3	3	4	4	4	3	5	4	3	4	3	4	4	5
197	423	1	0	33	3	1	1	0	1	0	1	1	1	1	1	0.33532	2.98222	2	4	5	4	4	4	4	4	4	4	5	5	4	4	5	5	5	5
198	423	1	0	33	3	2	1	0	1	0	1	0	0	1	1	0.33532	2.98222	3	3	3	3	3	4	3	3	4	2	5	3	3	4	5	3	3	4
199	423	1	0	43	3	0	1	1	1	0	1	1	1	1	1	0.33532	2.98222	3	4	3	2	4	4	4	4	4	4	5	5	5	4	4	4	4	4
200	423	1	0	36	3	0	1	1	1	0	1	1	0	0	1	0.33532	2.98222	4	4	5	5	5	5	4	4	2	2	4	4	4	4	4	4	4	4
201	423	2	1	39	2	1	1	1	0	0	1	1	1	1	1	0.33532	2.98222	1	4	4	4	4	4	4	4	5	4	4	5	5	5	5	5	5	5
202	423	1	0	29	2	3	1	0	1	0	1	1	0	1	1	0.33532	2.98222	2	2	4	4	4	4	4	4	4	4	5	4	4	4	5	4	4	4
203	675	1	0	41	1		1	0	0	0	0	0	0	0	1	0.424437	2.35606	3	3	1	1	1	1	3	1	1	3	5	5	3	5	5	5	4	5
204	675	1	0	40	2		1	0	1	0	1	1	0	1	1	0.424437	2.35606	4	4	4	5	4	4	5	4	4	4	5	5	5	5	5	5	5	5
205	675	1	0	39	1		1	0	1	0	0	0	0	1	1	0.424437	2.35606	3	3	3	1	2	4	1	1	4	1	5	5	5	5	5	5	5	4
206	675	1	0	39	2	4	1	0	1	0	1	1	0	1	1	0.424437	2.35606	1	2	1	1	1	3	2	1	1	1	5	5	4	5	5	5	4	5
207	675	2	1	51	2	0	1	0	1	0	1	1	0	1	1	0.424437	2.35606	5	4	5	4	5	5	5	5	5	5	5	5	4	5	5	5	5	5
208	675	1	0	30	2	0	1	0	1	0	1	1	0	1	1	0.424437	2.35606	1	4	5	5	3	5	4	5	5	2	4	5	5	5	3	5	4	5
209	675	1	0	32	2		1	1	0	0	0	0	0	0	0	0.424437	2.35606	3	3	1	3	3	5	5	3	3	3	5	3	3	5	3	5	5	5
210	675	1	0	28	3	0	1	1	1	0	1	0	0	0	0	0.424437	2.35606	4	3	4	5	4	5	4	5	4	4	5	5	2	5	5	5	5	5
211	675	1	0	42	1		1	1	0	0	0	0	0	0	1	0.424437	2.35606	1	1	3	5	1	1	4	2	3	1	5	3	5	5	5	5	5	5
212	675	1	0		1		1	0	1	1	1	1	1	1	1	0.424437	2.35606	1	1	1	1	1	1	1	1	1	1	5	5	5	5	5	5	5	5
213	675	1	0	30	2	3	1	1	1	0	1	1	0	1	1	0.424437	2.35606	2	3	1	3	3	2	4	3	4	3	5	5	5	5	3	5	5	5
214	675	1	0	31	2		1	1	1	0	1	1	1	1	1	0.424437	2.35606	5	3	3	3	5	3	3	3	3	3	5	5	5	5	5	5	5	5
215	675	1	0	52	1	3	1	1	1	0	1	1	0	1	1	0.424437	2.35606	1	5	5	3	3	3	1	5	3	3	5	5	5	5	3	5	5	5
216	675	1	0	52	1	0	1	0	0	0	0	0	0	0	1	0.424437	2.35606	1	1	1	1	1	1	1	1	1	1	5	5	5	5	5	5	5	5
217	700	1	0	31	3	2	0		1	1	1	1	0	1	1	0.303896	3.2906	3	3	3	3	1	4	3	2	4	4	3	4	4	3	3	4	3	5
218	700	1	0	34	2	0	1	0	0	0	0	1	0	0	1	0.303896	3.2906	4	4	4	4	4	4	4	4	2	4	5	5	4	4	4	4	4	4
219	700	1	0		1		1	1	1	0	1	1	1	1	1	0.303896	3.2906	1	1	3	3	4	1	4	1	1	3	3	5	5	3	3	5	1	5
220	700	2	1	42	2	1	1	0	1	0	1	1	1	1	1	0.303896	3.2906	4	4	4	4	4	4	4	4	4	4	5	5	4	5	5	4	4	4
221	700	1	0	32	2	0	1	0	1	0	0	1	1	0	1	0.303896	3.2906	4	4	4	4	4	4	4	4	2	4	5	4	5	4	4	5	4	5
222	700	2	1	38	2	1	1	0	1	0	1	1	0	1	1	0.303896	3.2906	4	3	4	4	5	4	5	4	5	5	4	4	4	5	4	4	5	5
223	700	1	0	38	3		1	0	1	0	1	0	0	1	1	0.303896	3.2906	2	3	4	4	5	4	5	5	5	5	5	5	4	4	4	4	4	4
224	700	1	0	40	2	0	1	0	1	1	0	0	0	1	1	0.303896	3.2906	4	4	4	4	1	4	4	4	2	4	5	4	4	4	5	5	4	5
225	700	1	0	42	2	0	1	0	1	1	1	1	0	1	1	0.303896	3.2906	4	4	5	4	4	3	2	3	4	4	5	5	4	4	4	4	4	4
226	700	1	0	42	1		0		1	0	1	1	1	1	1	0.303896	3.2906	2	2	2	2	2	2	4	2	2	2	5	4	4	4	4	4	4	4
227	700	1	0	31	2	0	1	0	1	0	1	1	1	1	1	0.303896	3.2906	5	1	4	3	2	5	5	5	2	5	5	5	5	5	5	5	4	5
228	700	1	0	35	2	0	1	0	1	1	1	1	0	1	1	0.303896	3.2906	3	4	5	3	3	4	4	4	4	4	5	4	3	4	3	4	4	4
229	700	1	0	36	1	1	1	0	1	1	1	0	1	1	1	0.303896	3.2906	2	2	2	1	2	4	4	1	4	4	5	4	4	4	4	4	4	5
230	700	1	0	36	2		1	0	1	0	1	0	0	1	1	0.303896	3.2906	2	3	5	3	3	5	5	5	5	5	4	4	4	4	3	4	4	4
231	700	1	0	37	1	0	1	0	1	0	0	0	1	0	1	0.303896	3.2906	1	5	5	5	1	1	5	5	5	5	5	5	5	5	5	5	5	5
232	700	1	0	47	3	2	1	0	1	0	1	1	0	1	1	0.303896	3.2906	2	4	5	4	3	4	4	4	4	4	5	4	4	4	4	5	5	4
233	700	1	0	29	2		0		1	0	1	1	1	1	1	0.303896	3.2906	4	4	4	4	4	4	4	3	4	1	5	5	5	5	5	5	5	5
234	700	1	0	38	3	2	1	1	1	1	1	1	1	1	1	0.303896	3.2906	5	4	4	5	5	5	5	4	2	4	5	5	5	4	5	4	4	5
235	700	1	0	36	3		1	1	1	0	0	0	1	1	1	0.303896	3.2906	3	2	5	3	2	3	2	2	3	5	5	3	3	3	3	4	4	3
236	712	1	0	54	1	0	1	0	0	0	1	0	0	1	0	0.33532	2.98222	3	3	3	3	2	3	3	3	3	1	5	5	3	3	3	5	5	5
237	712	2	1	38	1		1	0	0	0	0	0	0	1	1	0.33532	2.98222	2	4	4	4	4	4	4	4	2	4	4	4	4	4	4	4	4	4
238	712	1	0	52	1	3	1	0	1	0	1	1	1	1	1	0.33532	2.98222	4	5	5	5	5	5	5	5	5	5	5	5	4	5	5	5	5	5
239	712	2	1	50	1	0	1	0	1	1	1	1	1	1	1	0.33532	2.98222	1	2	4	5	4	2	4	5	4	4	5	5	5	5	5	5	5	5
240	712	1	0	52	1	3	1	0	1	0	0	1	1	1	1	0.33532	2.98222	3	3	5	4	4	4	5	4	5	5	5	4	3	4	4	4	4	4
241	712	1	0	36	1		1	1	0	1	1	1	1	1	1	0.33532	2.98222	1	3	3	3	3	3	3	3	3	3	5	5	5	5	5	5	5	5
242	712	3	0	32	2		1	1	1	1	0	1	0	0	1	0.33532	2.98222	4	4	4	4	4	4	4	4	4	4	5	4	4	4	4	4	4	4
243	712	1	0	35	2	0	1	0	1	0	1	1	1	1	1	0.33532	2.98222	2	4	5	5	5	5	5	5	5	2	5	5	5	4	4	4	5	5
244	712	1	0	47	2	3	1	0	1	0	1	1	1	1	1	0.33532	2.98222	1	1	5	1	5	5	5	5	1	5	5	5	5	5	5	5	5	5
245	712	1	0	50	1		1	0	1	0	0	0	0	0	1	0.33532	2.98222	3	3	5	4	4	4	5	4	5	5	5	4	3	4	4	4	4	4
246	712	2	1	56	3	0	1	0	1	0	1	0	0	1	1	0.33532	2.98222	4	4	5	5	4	4	4	4	4	4	5	5	5	2	5	5	5	5
247	712	1	0	38	2	3	1	1	0	0	0	0	0	1	1	0.33532	2.98222	1	5	5	5	2	2	2	3	3	2	4	4	1	1	4	4	4	4
248	712	1	0	43	3	2	1	0	1	1	1	0	0	1	1	0.33532	2.98222	5	4	5	5	5	5	5	5	5	5	5	5	4	5	5	5	5	5
249	712	1	0	36	2	4	1	1	1	0	1	1	0	1	1	0.33532	2.98222	1	4	3	3	3	1	4	4	4	4	5	5	5	5	5	5	5	5
250	712	1	0	38	3		1	0	1	0	1	1	0	1	1	0.33532	2.98222	2	2	4	5	5	2	5	4	4	5	5	4	5	5	5	5	5	5
251	712	1	0	33	3	1	1	1	1	0	1	1	0	1	1	0.33532	2.98222	2	2	5	5	4	4	4	2	4	2	2	4	3	4	4	4	4	4
252	712	1	0	37	2	3	1	1	1	0	0	1	0	0	1	0.33532	2.98222	3	2	4	5	4	4	5	4	2	4	5	5	4	4	2	4	4	5
253	712	1	0	39	1		0		1	0	1	1	1	1	1	0.33532	2.98222	2	3	5	5	3	4	4	4	4	4	5	5	4	4	4	4	4	4
254	712	3	0	62	2	0	1	1	1	0	1	1	1	0	1	0.33532	2.98222	4	4	5	5	5	5	5	5	1	4	5	5	5	5	5	5	5	5
255	712	1	0	34	2		1	1	1	0	1	0	0	0	0	0.33532	2.98222	3	4	4	4	4	4	4	4	4	4	5	4	4	4	4	4	4	4
256	779	1	0	33	2	1	1	1	1	0	1	1	1	1	1	0.424437	2.35606	3	3	5	5	5	5	5	5	5	5	5	5	3	5	5	5	4	4
257	779	2	1	41	3	2	1	1	1	0	0	0	0	1	1	0.424437	2.35606	4	4	1	4	4	4	4	4	4	4	5	4	4	4	4	4	4	2
258	779	1	0	36	2	1	1	1	1	0	1	1	1	1	1	0.424437	2.35606	5	4	5	5	5	5	5	5	5	5	5	5	4	5	5	5	1	4
259	779	2	1	40	2	0	0		1	1	0	1	1	1	1	0.424437	2.35606	5	5	4	4	3	5	5	4	5	5	5	5	5	4	3	5	5	5
260	779	1	0	38	2	0	1	0	1	0	1	1	1	1	1	0.424437	2.35606	4	4	5	4	4	4	4	4	4	4	4	4	3	4	4	4	4	4
261	779	1	0	38	1	3	1	0	1	0	0	1	0	1	1	0.424437	2.35606	3	4	2	5	3	1	3	4	5	3	5	4	5	5	5	5	5	5
262	779	1	0	29	2	3	1	1	1	0	0	1	0	0	1	0.424437	2.35606	2	3	5	3	3	4	4	2	4	4	5	4	3	4	4	4	4	4
263	779	1	0		1		1	0	1	0	0	1	1	1	1	0.424437	2.35606	2	2	1	1	3	3	3	3	3	4	5	5	4	5	5	5	5	5
264	779	1	0	38	2		1	0	1	0	1	1	1	1	1	0.424437	2.35606	1	3	1	1	4	1	4	1	1	3	5	5	5	5	5	5	1	5
265	779	1	0		2		1	0	1	0	1	1	0	0	1	0.424437	2.35606	1	5	1	1	2	2	4	5	2	5	5	5	5	5	5	5	4	5
266	779	2	1	42	1		1	1	1	0	0	0	0	0	1	0.424437	2.35606	1	1	3	3	4	1	4	1	1	3	3	5	5	3	3	5	1	5
267	779	1	0	42	1		1	1	1	0	1	1	1	1	1	0.424437	2.35606	3	2	3	3	2	1	1	1	3	3	3	3	4	5	4	5	5	4
268	831	1	0	34	1		1	1	0	1	1	1	1	1	1	0.303896	3.2906	1	3	3	3	3	3	3	3	3	3	5	5	5	5	5	5	5	5
269	831	1	0	35	3	0	1	0	1	0	1	0	0	0	1	0.303896	3.2906	2	5	5	4	5	5	5	5	5	5	4	4	5	4	4	5	5	5
270	831	1	0	39	2	3	1	0	1	0	1	1	0	1	1	0.303896	3.2906	1	1	1	2	2	2	2	3	2	4	5	4	5	5	4	5	5	2
271	831	2	1	32	2	1	1	0	1	0	1	1	0	0	1	0.303896	3.2906	3	3	3	3	3	2	2	2	2	2	5	4	4	4	4	4	4	4
272	831	1	0	34	2	0	1	0	1	0	1	1	0	1	1	0.303896	3.2906	2	3	5	4	3	5	4	1	3	4	4	5	5	5	5	5	4	5
273	831	1	0	44	1		1	1	1	0	1	1	0	0	1	0.303896	3.2906	1	2	4	4	4	2	4	4	2	4	5	5	4	4	4	4	4	4
274	831	1	0	43	2		1	1	1	0	1	1	0	1	1	0.303896	3.2906	1	5	5	5	5	5	5	5	5	1	5	5	5	5	5	1	5	5
275	831	1	0	31	1	3	1	0	0	0	0	0	0	0	1	0.303896	3.2906	1	1	5	5	5	2	4	3	1	1	5	5	5	3	5	5	5	5
276	831	1	0	49	3	3	1	0	1	0	1	0	1	1	1	0.303896	3.2906	4	4	4	4	4	4	4	4	4	4	5	5	5	5	5	5	5	5
277	831	1	0	41	2	0	0		0	0	0	0	0	0	1	0.303896	3.2906	1	4	3	1	2	4	5	4	4	4	5	5	2	5	5	5	5	5
278	831	1	0	52	2	0	1	0	1	0	1	0	0	1	1	0.303896	3.2906	1	5	1	1	1	1	1	1	4	4	5	5	5	5	5	5	5	5
279	831	1	0	53	1		1	0	1	0	1	1	1	1	0	0.303896	3.2906	1	2	5	5	4	4	4	3	4	5	5	4	5	4	4	4	5	5
280	831	1	0	30	2	3	1	0	1	1	1	1	1	1	1	0.303896	3.2906	3	3	3	3	3	4	4	3	4	4	5	5	3	5	5	4	5	3
281	831	1	0	31	2	0	1	0	1	0	1	1	1	1	1	0.303896	3.2906	1	3	3	1	3	3	4	3	4	1	5	5	4	4	5	4	4	5
282	831	1	0	32	2	3	1	0	0	0	0	0	0	0	1	0.303896	3.2906	1	1	1	1	1	1	1	1	1	1	1	5	5	5	5	5	5	5
283	831	1	0	39	1	0	1	0	1	0	1	1	0	1	1	0.303896	3.2906	5	2	2	3	3	3	3	3	3	3	5	5	3	1	4	5	5	4
284	833	1	0	47	3	3	1	0	1	1	0	1	1	0	1	0.271032	3.6896	4	4	4	4	4	4	1	4	2	1	5	5	5	5	5	5	5	5
285	833	1	0	42	2		1	1	1	0	1	1	0	1	1	0.271032	3.6896	1	2	3	1	2	1	5	2	2	2	5	5	5	5	5	5	5	5
286	833	1	0	32	1		0		1	0	0	0	0	1	1	0.271032	3.6896	1	1	1	1	1	1	1	1	1	1	5	5	5	5	5	5	5	5
287	833	1	0	29	2		1	1	1	0	1	1	0	1	1	0.271032	3.6896	1	4	5	4	4	2	2	1	2	1	5	5	5	4	4	4	5	5
288	833	1	0	41	3	0	1	0	1	1	1	1	1	1	1	0.271032	3.6896	12	1	5	5	5	5	5	1	5	5	5	5	5	4	5	5	5	5
289	833	1	0	28	1	3	1	1	1	0	1	1	1	1	1	0.271032	3.6896	2	4	4	4	4	2	4	4	4	2	4	4	4	4	4	4	4	2
290	833	2	1	44	3	1	1	0	1	0	0	1	1	0	0	0.271032	3.6896	1	1	5	3	1	2	2	5	1	1	5	5	5	5	3	5	5	5
291	833	1	0	31	1	1	0		1	0	1	1	1	1	1	0.271032	3.6896	2	4	4	4	5	5	5	3	5	5	4	5	4	4	4	4	4	4
292	833	2	1	31	1	0	1	1	1	0	1	1	0	1	1	0.271032	3.6896	1	1	1	1	1	4	4	1	1	1	5	5	5	5	5	5	5	5
293	833	3	0	32	3	3	1	0	1	0	1	1	1	1	1	0.271032	3.6896	1	1	5	3	5	5	1	4	1	1	5	5	5	5	5	5	5	5
294	833	1	0	40	1	3	1	0	1	0	1	1	0	1	1	0.271032	3.6896	1	2	2	3	3	2	1	3	2	1	5	5	5	5	5	5	5	5
295	833	1	0	29	1	1	1	1	1	0	0	0	0	1	1	0.271032	3.6896	5	1	2	1	1	5	1	1	5	1	5	5	5	1	3	5	5	5
296	893	1	0	34	2	1	1	1	1	0	0	1	0	0	1	0.277603	3.60227	3	2	4	5	4	4	5	4	2	4	5	5	4	4	2	4	4	5
297	893	1	0	31	1		0		1	0	1	1	1	1	1	0.277603	3.60227	2	3	5	5	3	4	4	4	4	4	5	5	4	4	4	4	4	4
298	893	3	0	58	2	1	1	1	1	0	1	1	1	0	1	0.277603	3.60227	4	4	5	5	5	5	5	5	1	4	5	5	5	5	5	5	5	5
299	893	1	0	35	2		1	1	1	0	1	0	0	0	0	0.277603	3.60227	3	4	4	4	4	4	4	4	4	4	5	4	4	4	4	4	4	4
300	893	1	0	27	2		0	0	0	1	1	1	1	1	1	0.277603	3.60227	4	4	4	2	4	4	4	4	5	2	5	4	4	4	4	4	5	5
301	893	1	0	37	1	0	1	1	1	0	1	1	0	1	1	0.277603	3.60227	2	3	4	3	3	4	4	3	4	4	5	4	4	4	4	4	3	4
302	893	1	0	32	2		1	1	1	0	1	0	1	1	1	0.277603	3.60227	4	4	4	4	4	4	4	4	4	4	5	4	4	4	4	4	4	4
303	893	1	0	33	1		1	1	1	0	1	1	0	1	1	0.277603	3.60227	4	4	4	4	1	1	5	1	4	3	5	4	4	4	4	5	5	5
304	893	3	0	62	1		1	0	1	0	0	0	0	0	1	0.277603	3.60227	5	5	4	4	2	2	2	5	1	1	4	4	4	2	2	4	4	4
305	893	1	0	45	1	3	1	0	1	1	1	0	0	0	1	0.277603	3.60227	4	4	5	5	5	5	5	5	5	5	5	5	4	5	5	5	5	5
306	893	2	1	54	2	1	1	0	1	0	1	1	1	1	1	0.277603	3.60227	4	1	5	5	5	5	5	5	5	5	5	5	5	5	5	1	5	5
307	893	3	0	50	1		1	1	1	0	1	0	0	1	1	0.277603	3.60227	1	4	4	4	4	4	4	4	4	4	5	5	5	5	5	4	5	5
308	893	1	0	34	1		1	0	1	1	1	1	1	1	1	0.277603	3.60227	2	2	2	2	2	4	4	4	2	2	5	5	5	4	4	2	2	4
309	893	1	0	30	2	4	1	0	1	0	0	1	0	1	1	0.277603	3.60227	4	4	4	5	5	4	5	4	5	1	1	4	4	4	4	4	4	4
310	893	1	0	32	1		1	1	1	0	1	1	0	1	1	0.277603	3.60227	4	4	4	4	4	4	4	4	4	2	4	4	4	4	2	4	4	4
311	893	2	1	41	1		1	0	1	0	1	1	1	1	1	0.277603	3.60227	2	2	4	2	2	2	4	2	2	4	5	4	2	4	4	4	4	4
312	893	1	0	34	1		1	0	0	0	0	0	0	0	1	0.277603	3.60227	1	1	1	1	1	1	1	1	1	1	5	5	5	5	5	5	5	5
313	893	1	0	40	2	1	1	0	1	0	0	0	0	0	1	0.277603	3.60227	1	5	4	3	4	4	1	4	4	4	5	5	5	5	5	5	5	5
314	944	1	0	30	2	3	1	0	1	0	1	1	0	1	1	0.271032	3.6896	5	5	5	5	5	5	5	5	5	5	5	5	5	5	5	5	5	5
315	944	1	0	44	3	3	1	1	1	0	0	0	0	1	1	0.271032	3.6896	1	3	4	4	4	1	4	4	4	3	3	4	4	4	4	4	4	4
316	944	1	0	37	2	0	1	0	1	1	1	1	0	1	1	0.271032	3.6896	1	3	5	5	3	5	5	5	5	2	5	5	5	5	5	5	5	5
317	944	1	0	45	3	2	1	0	1	0	1	0	0	1	1	0.271032	3.6896	2	2	3	3	2	3	5	2	2	2	4	4	4	4	4	4	4	4
318	944	1	0	33	3	0	1	0	1	0	0	1	0	0	1	0.271032	3.6896	3	2	3	2	2	2	3	2	3	3	4	4	3	3	2	3	3	3
319	944	1	0	46	3	2	1	0	1	0	1	0	0	1	1	0.271032	3.6896	5	1	5	5	5	5	5	5	1	5	5	5	5	5	5	5	5	5
320	944	1	0	50	1	0	1	0	1	0	1	1	1	1	1	0.271032	3.6896	4	5	5	5	5	5	5	5	5	5	5	5	4	5	5	5	5	5
321	944	1	0	38	3	1	1	1	1	1	1	1	1	1	1	0.271032	3.6896	3	3	5	5	5	5	5	5	5	4	5	5	3	4	3	5	4	4
322	944	2	1	35	2	0	1	0	1	0	1	1	1	1	1	0.271032	3.6896	5	5	5	5	5	4	5	5	5	1	5	5	5	5	5	5	4	5
323	944	1	0	36	1	1	1	0	0	0	0	0	1	0	1	0.271032	3.6896	2	1	5	3	3	3	4	3	1	2	5	5	5	5	5	4	5	4
324	944	1	0	45	3		1	0	1	0	1	1	1	1	1	0.271032	3.6896	4	4	4	4	4	4	4	4	4	4	5	5	5	5	5	4	5	5
325	944	2	1	34	1	0	1	0	0	0	0	0	0	0	1	0.271032	3.6896	1	4	4	4	4	4	4	1	4	1	5	5	5	5	5	5	5	5
326	944	1	0	41	1		0		1	0	1	1	0	1	1	0.271032	3.6896	5	5	5	5	3	1	5	5	5	1	5	5	5	5	5	5	5	5
327	944	1	0	43	1		1	0	1	0	1	1	1	1	1	0.271032	3.6896	5	3	4	2	4	4	4	4	4	4	5	5	5	5	5	5	5	5
328	944	1	0	55	2	1	1	1	1	0	1	1	1	1	1	0.271032	3.6896	2	4	4	5	4	2	5	4	4	2	5	5	5	5	5	4	5	5
329	944	1	0	30	3	2	1	0	1	0	1	1	1	1	1	0.271032	3.6896	2	1	5	4	3	2	4	5	4	4	5	4	5	5	4	4	5	5
330	944	1	0	41	2		0		1	0	1	1	1	1	1	0.271032	3.6896	2	1	5	4	3	2	4	5	4	4	5	4	5	5	4	4	5	5
331	949	1	0	31	2	4	0	0	0	1	1	1	0	1	1	0.277603	3.60227	1	3	4	3	3	2	4	4	4	2	5	5	5	4	4	4	4	2
332	949	1	0	40	2	0	1	0	1	0	0	1	0	1	1	0.277603	3.60227	4	4	3	4	4	2	2	5	5	5	5	5	5	4	5	1	3	5
333	949	1	0	36	1		1	0	1	1	1	1	1	0	1	0.277603	3.60227	2	4	4	1	1	3	4	2	3	2	4	5	4	5	5	3	4	3
334	949	1	0	35	1		0	0	0	0	0	0	0	0	1	0.277603	3.60227	1	1	4	3	2	2	2	3	2	2	5	4	4	3	4	4	5	4
335	949	2	1	40	2	0	1	1	1	0	1	1	0	1	1	0.277603	3.60227	2	4	5	5	2	4	4	4	4	2	4	4	4	4	4	4	4	4
336	949	1	0	42	1		1	1	1	0	1	1	0	1	1	0.277603	3.60227	1	4	4	4	4	4	4	4	5	5	5	5	5	5	5	5	5	5
337	949	1	0	30	3		1	0	0	0	0	0	0	0	1	0.277603	3.60227	4	3	5	3	4	4	5	4	4	5	5	4	4	3	3	4	5	4
338	949	1	0	32	2	0	0		1	0	1	1	1	1	1	0.277603	3.60227	3	5	5	5	1	5	5	4	5	4	5	5	5	5	5	5	5	5
339	949	1	0	30	2	1	1	0	1	1	1	1	1	0	1	0.277603	3.60227	3	3	4	3	4	2	5	4	2	2	5	5	5	4	4	5	5	1
340	949	1	0	39	2	1	1	1	1	0	1	1	1	1	1	0.277603	3.60227	2	4	4	4	4	4	4	4	4	3	4	3	4	4	4	4	4	4
341	949	2	1	33	2	2	1	0	1	0	1	0	0	1	1	0.277603	3.60227	3	3	5	5	4	4	4	3	5	1	5	5	5	5	5	5	5	5
342	949	1	0	34	2		1	0	1	0	1	1	0	1	1	0.277603	3.60227	2	3	5	4	4	2	4	4	4	4	5	4	4	4	4	4	5	5
343	949	1	0	27	1		1	1	0	1	0	0	0	0	1	0.277603	3.60227	5	3	2	5	3	3	3	1	1	4	5	4	3	4	3	3	3	3
344	949	1	0	50	1		1	0	1	0	1	1	1	1	1	0.277603	3.60227	4	5	5	5	5	5	5	5	5	5	5	5	4	5	5	5	5	5
345	949	1	0	34	1		1	1	0	1	1	1	1	1	1	0.277603	3.60227	1	3	3	3	3	3	3	3	3	3	5	5	5	5	5	5	5	5
346	949	3	0	31	2	3	1	1	1	1	0	1	0	0	1	0.277603	3.60227	4	4	4	4	4	4	4	4	4	4	5	4	4	4	4	4	4	4
347	949	1	0	30	2		1	0	1	0	1	1	1	1	1	0.277603	3.60227	2	4	5	5	5	5	5	5	5	2	5	5	5	4	4	4	5	5

## Sheet: code
	VARIABLES´ DICTIONARY
		database name&code	Explanation
		ID	Personal identifier
		school_recod	School identifier
		strat	socio economic stratum
		pond	sample weight
		tutor	(Family role)
		mother = 1
		father = 2
		other = 3
		sex
		female = 0
		male = 1
		age in years
		edu_level	(Education attainment)
		Terciary/University level = 3
		Secondary level = 2
		None/Primary level = 1
		ocuprecod	(Main ocuppation)
		Full-time employment = 0
		Informal worker = 1
		Self-employed = 2
		Not employed = 3
		Retired = 4
		religion_pract	(practice some type of religion)
		No = 0
		Yes = 1
		Type_relig	(Type of religion)
		Catholic = 0
		Other = 1
		Evangelist = 1
		Judaism = 1
		hpv_know	Have you ever heard of the HPV virus?
		No = 0
		Yes = 1
		cancer_history	Has a member of your family or someone close to you ever had cervical cancer?
		No = 0
		Yes = 1
		ped_recom	Recommendation to vaccinate by pediatrician
		No = 0
		Yes = 1
		nurse_recom	Recommendation to vaccinate by nurse
		No = 0
		Yes = 1
		teach_recom	Recommendation to vaccinate by teacher
		No = 0
		Yes = 1
		hpv_uptak	Is your daughter vaccinated against HPV?
		No = 0
		Yes = 1
		other_vac	Has she received all the age-appropiate vaccines in the National Immunization Schedule?
		No = 0
		Yes = 1
		TBP items
		vacbenef	Vaccines are beneficial
		Totally agree	5
		Agree	4
		Not agree nor disagree	3
		Disagree	2
		Totally disagree	1
		noprevccu/ revnoprevccu*	HPV vaccine does not prevent cervical cancer
		Totally agree	5
		Agree	4
		Not agree nor disagree	3
		Disagree	2
		Totally disagree	1
		ccugrave	Cervical cancer is a serious disease
		Totally agree	5
		Agree	4
		Not agree nor disagree	3
		Disagree	2
		Totally disagree	1
		vacefccu	HPV vaccine is effective against cervical cancer
		Totally agree	5
		Agree	4
		Not agree nor disagree	3
		Disagree	2
		Totally disagree	1
		vacnoseg/revvacnoseg*	HPV vaccine is not safe
		Totally agree	5
		Agree	4
		Not agree nor disagree	3
		Disagree	2
		Totally disagree	1
		relignoperm/ revrelignoperm*	My religious practices do not let me the vaccination
		Totally agree	5
		Agree	4
		Not agree nor disagree	3
		Disagree	2
		Totally disagree	1
		flianorec/ revflianorec*	My closed friends or relatives do not recommend the vaccination
		Totally agree	5
		Agree	4
		Not agree nor disagree	3
		Disagree	2
		Totally disagree	1
		incentivavac	School, clinic and television encourage to vaccinate my daugther
		Totally agree	5
		Agree	4
		Not agree nor disagree	3
		Disagree	2
		Totally disagree	1
		perspvac	The most important people for me, get their daughters vaccinated against HPV
		Totally agree	5
		Agree	4
		Not agree nor disagree	3
		Disagree	2
		Totally disagree	1
		entornovac/ reventornovac*	People around me whose opinion I appreciate do not approve the vaccination against HPV
		Totally agree	5
		Agree	4
		Not agree nor disagree	3
		Disagree	2
		Totally disagree	1
		posiblevac	It is possible that my daughter receives the HPV vaccine
		Totally agree	5
		Agree	4
		Not agree nor disagree	3
		Disagree	2
		Totally disagree	1
		escapadesic/ revescapadesic*	Decision to have my daughter undergo vaccination is out of my control
		Totally agree	5
		Agree	4
		Not agree nor disagree	3
		Disagree	2
		Totally disagree	1
		noesforzvac/ revnoesforzvac*	I do not make any effort to vaccinate my daughter against HPV
		Totally agree	5
		Agree	4
		Not agree nor disagree	3
		Disagree	2
		Totally disagree	1
		sipropvac	If I proposed it, I would have my daughter vaccinated against HPV
		Totally agree	5
		Agree	4
		Not agree nor disagree	3
		Disagree	2
		Totally disagree	1
		nosegrecib/ revnosegrecib*	I am not plenty sure if my daughter will uptake the HPV vaccine
		Totally agree	5
		Agree	4
		Not agree nor disagree	3
		Disagree	2
		Totally disagree	1
		difaplicvac/ revdifaplicvac*	Other duties avoid to come along with my daughter to receive the HPV vaccine
		Totally agree	5
		Agree	4
		Not agree nor disagree	3
		Disagree	2
		Totally disagree	1
		perjpase/ revperjpase*	I would take my daughter vaccinated if that situation affected the school upgrade
		Totally agree	5
		Agree	4
		Not agree nor disagree	3
		Disagree	2
		Totally disagree	1
		intenciónvac	I have the intention to get my daughter vaccinated against HPV
		Totally agree	5
		Agree	4
		Not agree nor disagree	3
		Disagree	2
		Totally disagree	1
		*reverse items
